# Supplementary material for: Diagnostic Ion-Guided Isolation and Characterization of Trace Periplocin-Derived Cardenolide Metabolites from Rat Urine
Source: Molecules. 2026 Jul 11;31(14):2436. doi: 10.3390/molecules31142436 (PMC13415648; doi:10.3390/molecules31142436)
Supplement: Supplementary file 1 [file molecules-31-02436-s001.zip]

Archive with 1 entries (1 files):
- molecules-4408488-supplementary.pdf
